# Supplementary material for: DNA metabarcoding analysis revealed a silent prevalence of environmental pathogenic Leptospira in urban area of Okinawa Island, Japan
Source: One Health. 2025 Mar 18;20:101016. doi: 10.1016/j.onehlt.2025.101016 (PMC11987687; doi:10.1016/j.onehlt.2025.101016)
Supplement: Supplementary material 1 — Sample names and information, locations, weather, sampling dates, and concentration and quality of the extracted DNA. [file mmc1.xlsx]

## Sheet: Sheet1
	Supplementary material 1. Sample names and information, locations, weather, sampling dates, and concentration and quality of the extracted DNA.
	Sample name	Date of sampling and filtration	Sampling locaility	Latitude/longitude of the sampling site	Weather on the sampling day	Amount of water filtered (mL)	Rainfall at sampling day (mm)	DNA concentration (ng/μL)	OD260/280
	Yhi1	Dec. 12, 2023	Yuhi river, the upper stream	26.16054 N 127.76461 E	Cloudy	120	2.5	42.4	1.89
	Yhi2	Dec. 12, 2023	Yuhi river, the middle reaches 1	26.15364 N 127.74917 E	Cloudy	220	2.5	19.3	1.93
	Yhi3	Dec. 12, 2023	Yuhi river, the middle reaches 2	26.15081 N 127.74435 E	Cloudy	420	2.5	11.6	1.85
	Yhi4	Dec. 12, 2023	Yuhi river, the middle reaches 3	26.14727 N 127.74335 E	Cloudy	360	2.5	7.6	1.91
	Yhi5	Dec. 12, 2023	Yuhi river, the lower reaches	26.13557 N 127.75103 E	Cloudy	300	2.5	7	1.78
	Mke1	Dec. 6, 2023	Mukue river, the upper stream 1	26.16411 N 127.74443 E	Light rain	600	2.5	17.1	1.84
	Mke2	Dec. 6, 2023	Mukue river, the upper stream 2	26.15980 N 127.73750 E	Light rain	600	2.5	4.4	2
	Mke3	Dec. 6, 2023	Mukue river, the middle reaches 1	26.14674 N 127.71820 E	Light rain	420	2.5	7.4	2.23
	Mke4	Dec. 6, 2023	Mukue river, the middle reaches 2	26.14132 N 127.70861 E	Cloudy	270	2.5	7	1.69
	Mke5	Dec. 6, 2023	Mukue river, the lower reaches	26.13668 N 127.68765 E	Light rain	420	2.5	6	1.9
	Ast1	Dec. 20, 2023	Asato river, the upper stream 1	26.21411 N 127.71399 E	Rain	420	30	8	1.73
	Ast2	Dec. 20, 2023	Asato river, the upper stream 2	26.21552 N 127.71161 E	Rain	200	30	6.6	1.77
	Ast3	Dec. 20, 2023	Asato river, the middle reaches 1	26.21607 N 127.70827 E	Rain	180	30	4.2	1.6
	Ast4	Dec. 20, 2023	Asato river, the middle reaches 2	26.21728 N 127.70098 E	Rain	230	30	8.1	1.83
	Ast5	Dec. 15, 2023	Asato river, the middle reaches 3	26.21498 N 127.69635 E	Sunny	720	0	3.1	1.74
	Ast6	Dec. 15, 2023	Asato river, the lower reaches	26.21995 N 127.69037 E	Sunny	660	0	3.6	1.82
	Myr1	Jan. 26, 2024	Miyara river, the upper stream 1	24.41296 N 124.20660 E	Cloudy	180	0	5.1	1.47
	Myr2	Jan. 26, 2024	Miyara river, the upper stream 2	24.40354 N 124.19936 E	Cloudy	210	0	5.5	1.58
	Myr3	Jan. 26, 2024	Miyara river, the middle reaches 1	24.39112 N 124.19926 E	Cloudy	240	0	12.6	1.36
	Myr4	Jan. 26, 2024	Miyara river, the middle reaches 2	24.38331 N 124.19507 E	Cloudy	140	0	5	1.54
	Myr5	Jan. 26, 2024	Miyara river, the middle reaches 3	24.37624 N 124.20318 E	Cloudy	260	0	8.4	1.62
	Myr6	Jan. 26, 2024	Miyara river, the lower reaches	24.35843 N 124.21132 E	Sunny	360	0	4.8	1.7
	Ngr1	Jan. 27, 2024	Nagura river, the upper stream 1	24.41363 N 124.16567 E	Cloudy	480	0	5.9	1.56
	Ngr2	Jan. 27, 2024	Nagura river, the upper stream 2	24.40792 N 124.16254 E	Cloudy	360	0	4.8	1.53
	Ngr3	Jan. 27, 2024	Nagura river, the middle reaches 1	24.40550 N 124.15978 E	Cloudy	320	0	4.5	1.65
	Ngr4	Jan. 27, 2024	Nagura river, the middle reaches 2	24.40344 N 124.15358 E	Cloudy	170	0	6.2	1.63
	Ngr5	Jan. 27, 2024	Nagura river, the middle reaches 3	24.40181 N 124.14972 E	Cloudy	480	0	5.9	1.66
	Ngr6	Jan. 27, 2024	Nagura river, the lower reaches	24.40188 N 124.14067 E	Cloudy	480	0	7.6	1.59
	Sak	Jan. 27, 2024	Sakieda, paddy field channel	24.44887 N 124.08184 E	Cloudy	120	0	7	1.79
	Kbr	Jan. 27, 2024	Kabira, paddy field channel	24.44388 N 124.13659 E	Cloudy	80	0	7.9	1.79
	Ark	Jan. 27, 2024	Arakawa, small waterfall	24.44703 N 124.17934 E	Cloudy	960	0	3.8	1.67
	Fka	Jan. 28, 2024	Fukai, small river	24.45373 N 124.21072 E	Cloudy	960	0	4.5	1.77
	Nsk	Jan. 28, 2024	Nosoko, Nishihama river	24.49230 N 124.24289 E	Cloudy	470	0	34.1	1.82
	Our	Jan. 28, 2024	Oura, Oura river	24.49985 N 124.26651 E	Cloudy	90	0	10.8	1.8
