# Supplementary material for: DNA metabarcoding analysis revealed a silent prevalence of environmental pathogenic Leptospira in urban area of Okinawa Island, Japan
Source: One Health. 2025 Mar 18;20:101016. doi: 10.1016/j.onehlt.2025.101016 (PMC11987687; doi:10.1016/j.onehlt.2025.101016)
Supplement: Supplementary material 2 — Distance data from the geographic analysis of the sampling sites on Ishigaki Island. [file mmc2.xlsx]

## Sheet: Table2
Supplementary material 2. Distance data from the geographic analysis of the sampling sites on Ishigaki Island.
	Name of the mountain/height (m; meter above sea level)/straight-line distance from the summit (m)																				Minimum distance (m) from a closest summit of the mountains	Minimum distance (m) from a closest slope division of from 20° to 30°
	Santo-san	Yasura-dake	Kuura-dake	Tomuru-dake	Hanna-dake	Oura-san	Kin-dake	Ono-dake	Nosoko-dake	Hora-dake	Takama-san	Fukaiomoto-dake	Omoto-dake	Kabiraufu-dake	Buzama-dake	Mae-dake	Yarabu-dake	Takada-dake	Banna-dake	Maese-dake
Sample name	246 m	365 m	254 m	226 m	238 m	192 m	201 m	215 m	282 m	341 m	339 m	477 m	525 m	402 m	321 m	263 m	216 m	203 m	230 m	197 m
Myr1	23255.3	20696.1	18487.5	16037.8	14720.9	11937.6	11178	10153	9432.37	3997.13	3376.24	3471.13	2829.92	5094.65	6778.52	9363.72	12545.7	3282.87	6250.11	8112.53	2829.92	904.892
Myr2	24528.6	21969.9	19760.2	17313.5	15996.7	13206.4	12453	11428.6	10696.6	5261.91	4540.61	4305.21	3082.41	5099.34	6410.88	9362.41	12134	2298.81	4993.6	6943.27	2298.81	770.479
Myr3	25715.9	23153.8	20954	18448	17151.3	14425.7	13580.2	12570	11934.5	6507.64	5884.36	5671.58	4311.98	6107.76	7070.05	10276.4	12642.8	2541.94	4155.72	6375.36	2541.94	1695.11
Myr4	26677.7	24115.4	21916.5	19404.1	18110.3	15389.5	14536.3	13528.3	12898.1	7470.06	6820.32	6512.4	5008.97	6587.29	7265.57	10626.7	12660.8	2723.05	3398.82	5739.65	2723.05	2148.39
Myr5	26970.3	24407.1	22227.3	19639.3	18376.4	15757.3	14783.2	13799.2	13305.3	7936.49	7457.1	7353.79	5994.95	7684.94	8400.86	11756.3	13764.9	3857.34	4022.52	6456.24	3857.34	3075.85
Myr6	28386.4	25830.2	23685	21003.5	19791.4	17324.8	16198.7	15256.8	14940.8	9706.46	9392	9432.37	8131.01	9798.5	10373.5	13806.3	15532.2	5902.5	5068.64	7446.57	5068.64	4157.36
Ngr1	25604.2	23094.5	20869.4	18740	17366.8	14347.4	14044.5	13003.6	11847.2	6889.03	5612.88	4265.65	2355.12	2354.12	2855.32	6138.05	8539.54	1769.86	4569.71	5226.74	1769.86	255.342
Ngr2	26294.9	23781.9	21556.2	19406.6	18035.6	15025.9	14691.3	13649.3	12519.9	7493.97	6248.59	4950.69	3017.55	2961.83	2992.17	6462.15	8481.22	1621.73	3935.03	4520.76	1621.73	511.067
Ngr3	26679.4	24167.3	21941.8	19794.2	18423.2	15412.8	15078	14035.9	12907.3	7875.68	6634.78	5336.22	3405.02	3239.93	3005.74	6543.84	8344.16	1789.11	3687.15	4148.23	1789.11	770.492
Ngr4	27255.6	24750.4	22526	20406.5	19033.1	16010.8	15707.8	14666.5	13512.8	8526.12	7270.23	5927.64	4020.65	3569.42	2869.14	6461.52	7900.5	2369.14	3588.47	3665.9	2369.14	1236.06
Ngr5	27645.8	25144.3	22920.8	20815.7	19441.2	16413.3	16125.6	15084.8	13919.4	8953.1	7691.64	6330.76	4436.15	3855.93	2897.67	6480.99	7661.72	2749.75	3553.91	3361.03	2749.75	1600.43
Ngr6	28241.9	25755.8	23536.4	21491.7	20113.2	17064	16845.6	15807.8	14589.6	9735.64	8441.95	7006.79	5173.47	4242.36	2769.08	6215.33	6904.76	3667.72	4017.16	3211.39	2769.08	1908.86
Sak	29406.7	27194.9	25133.8	23869.8	22535	19500.8	20048.6	19136.5	17485.1	14435.8	13071.1	11397.5	10581.2	8309.85	6523.34	4718.24	1141.18	10977.4	11863.7	10255.8	1141.18	379.538
Kbr	25272.9	22901.7	20739.5	19110.6	17738.4	14643.6	14922.1	13953.4	12409.5	8880.3	7505.07	5824.64	5098.85	2800.61	1949.32	1688.27	5121.91	6232.95	8381.92	7867.94	1688.27	631.927
Ark	21902.7	19431.5	17218.7	15291	13908	10822.7	10833.5	9826.26	8421.64	4548.28	3197.79	1583.65	2228.71	2204.77	4438.69	5356.11	9470.41	5067.01	8414.95	9144.58	1583.65	328.702
Fka	19285.3	16758.6	14532	12369.3	10995.3	7984.32	7723.77	6692.56	5476.09	1653.38	1164.17	2129.53	4027.09	5344.3	7622.56	8435.86	12713.6	6744.46	10189.3	11494.1	1164.17	527.976
Nsk	13910.5	11386	9159.58	7130.06	5747.41	2659.14	3114.62	2422.56	695.951	5544.75	6345.8	7449.16	9389.39	10368.7	12576.7	12336.6	16920.2	12098.7	15516	16867.6	695.951	124.449
Our	11877	9316.15	7114.45	4750.13	3383.59	903.32	1037.6	1452.15	2176.58	7415.25	8454.04	9744.72	11639.8	12796.3	15031.6	14872.4	19455.8	14203.8	17545.2	19058.3	903.32	53.2183
* Bold face indicate minimum distance from the summit adopted to the analysis.
