# Supplementary material for: DNA metabarcoding analysis revealed a silent prevalence of environmental pathogenic Leptospira in urban area of Okinawa Island, Japan
Source: One Health. 2025 Mar 18;20:101016. doi: 10.1016/j.onehlt.2025.101016 (PMC11987687; doi:10.1016/j.onehlt.2025.101016)
Supplement: Supplementary material 4 — Sequence counts and taxonomic profiling of the vertebrates detected in water samples. [file mmc4.xlsx]

## Sheet: For_Table
	Supplementary material 4. Sequence counts and taxonomic profiling of the vertebrates detected in water samples.
		Bos javanicus	Canis lupus	Capra hircus	Felis catus	Mus musculus domesticus	Herpestes javanicus	Homo sapiens	Pteropus dasymallus	Rattus sp.	Sus scrofa	Anas clypeata	Anas crecca	Anas falcata	Anas platyrhynchos	Corvus splendens	Fulica atra	Gadus macrocephalus	Gallinula chloropus	Gallus gallus	Pycnonotus sinensis	Streptopelia orientalis	Zosterops erythropleurus	Pelodiscus sinensis	Trachemys scripta	Acanthopagrus sivicolus	Acanthopagrus sp. CTJ-2008	Amatitlania nigrofasciata	Amblygobius phalaena	Ammotragus lervia	Anguilla bicolor pacifica	Anguilla japonica	Anguilla marmorata	Anguilla rostrata	Aurigequula fasciata	Awaous melanocephalus	Bothus pantherinus	Bufo marinus	Butorides striata	Callogobius tanegasimae	Caranx ignobilis	Caranx papuensis	Carassius auratus	Carassius auratus auratus	Carassius auratus grandoculis	Carassius auratus langsdorfii	Carassius auratus subsp Ishigaki Is	Carassius auratus x Cyprinus carpio x Carassius cuvieri	Carassius cuvieri
	Yhi1	2	0	0	0	0	0	12	0	6	0	0	0	0	0	0	7	0	16	0	0	0	0	0	0	0	0	0	0	0	0	0	21	0	0	0	0	0	0	0	0	0	0	0	0	0	0	0	39
	Yhi2	425	2	0	0	0	0	405	0	0	61	0	0	0	0	0	0	0	8	0	0	0	0	30	0	0	0	0	0	0	0	0	190	0	0	0	0	0	0	0	0	42	0	0	208	355	2218	34	34
	Yhi3	100	9	0	37	0	0	169	0	0	0	0	0	0	0	0	21	0	0	0	0	0	0	0	0	0	0	0	0	0	0	0	0	0	0	0	0	0	0	0	0	0	0	0	250	477	517	8	8
	Yhi4	3067	0	2142	3	0	0	113	0	0	0	0	0	0	0	0	5	0	0	0	0	0	0	0	0	0	0	0	0	0	0	0	0	0	0	0	0	0	0	0	0	0	0	0	317	330	680	12	12
	Yhi5	981	0	0	0	0	0	36	0	0	213	0	0	25	0	0	0	0	0	0	0	0	0	0	0	0	0	0	0	0	0	0	743	0	0	0	0	0	3	0	38	0	0	0	0	0	0	0	0
	Mke1	18785	0	278	0	0	0	20	0	0	15	0	0	0	0	8	0	0	0	0	0	0	0	0	0	0	0	0	0	0	0	0	0	0	0	0	0	0	0	0	0	0	0	0	0	0	0	0	0
	Mke2	176	0	282	0	0	0	211	0	73	902	0	0	0	0	0	0	0	0	41	0	0	0	0	0	0	0	0	0	0	0	0	0	0	0	0	0	0	0	0	0	0	0	0	0	0	0	0	0
	Mke4	8026	5	27	0	0	0	289	0	0	2791	0	26	0	2	0	0	0	0	0	0	0	0	18	0	0	0	0	0	0	0	6	1221	0	0	0	0	0	0	0	0	0	0	0	0	0	0	0	0
	Mke5	16155	0	7111	0	0	0	16	0	0	661	18	0	0	0	0	0	0	0	5	0	0	0	0	0	0	0	0	0	8	0	0	53	0	0	0	0	0	0	0	0	0	0	53	0	0	0	0	0
	Mke6	1767	0	70	0	0	0	117	0	0	700	0	0	0	11	0	0	0	0	0	0	0	0	6	0	0	0	0	0	0	0	0	334	0	0	39	0	0	0	0	0	0	0	0	0	0	167	0	0
	Ast1	0	0	0	0	0	0	35	19	6	360	0	0	0	0	0	0	0	0	0	0	0	0	0	0	0	0	0	0	0	0	4	1443	0	0	0	0	0	0	0	0	0	0	0	0	0	0	0	0
	Ast2	50	9	0	2	0	0	131	4	0	188	0	0	0	0	0	0	0	0	2	27	0	0	0	0	0	0	0	0	0	0	0	1995	0	0	0	0	0	0	0	0	0	0	251	0	0	136	0	5
	Ast3	82	40	0	38	0	16	1629	34	41	121	0	0	0	0	17	0	0	0	0	0	0	0	20	49	0	0	0	0	0	0	0	1357	70	0	45	0	0	0	0	0	0	0	0	0	0	0	0	0
	Ast4	84	64	0	9	10	0	965	0	41	163	0	0	0	0	0	7	8	0	102	0	0	0	91	0	0	0	69	0	0	0	2	1378	0	0	0	0	0	0	0	0	0	0	0	0	0	0	0	0
	Ast5	0	0	0	0	5	0	371	0	0	2	0	0	0	0	0	0	0	0	0	0	0	0	0	62	0	0	0	0	0	0	0	1423	0	0	0	0	0	0	0	0	0	0	0	0	3	477	6	6
	Ast6	4	0	49	0	0	0	944	0	0	313	0	0	0	0	0	0	0	0	0	0	0	0	0	0	1544	0	0	0	0	0	2	1318	0	469	407	0	0	0	98	0	0	0	0	0	0	0	0	0
	Myr1	3	0	0	0	0	0	43	0	0	0	0	0	0	17	0	0	0	0	0	0	0	0	0	0	0	0	0	0	0	0	0	658	0	0	0	0	0	0	0	0	0	0	0	0	0	0	0	0
	Myr2	20062	0	0	0	0	0	0	0	0	228	0	0	9	241	0	3	0	0	0	0	0	0	0	0	0	0	0	0	0	0	0	249	0	0	0	0	0	0	0	0	0	0	0	0	223	216	0	0
	Myr3	7603	0	0	0	0	0	2	0	0	658	0	0	0	90	0	0	0	0	0	0	0	0	0	0	0	0	0	0	0	0	0	0	0	0	0	0	0	0	0	0	0	0	0	0	0	0	0	0
	Myr4	40849	0	0	0	0	0	12	0	0	0	0	0	0	0	0	0	0	9	0	0	0	0	0	0	0	0	0	0	0	0	0	53	0	0	0	0	0	0	0	0	0	0	0	0	149	0	0	0
	Myr5	16201	0	0	2	5	0	21	0	39	0	0	0	0	146	13	3	0	19	0	0	0	0	29	0	0	0	0	0	0	0	0	264	0	0	0	0	0	0	0	0	0	0	0	0	48	0	0	0
	Myr6	378	0	0	2	0	0	60	0	0	0	0	0	0	0	0	0	0	0	0	0	0	0	0	0	0	0	0	266	0	0	0	0	0	0	0	0	0	0	0	0	0	0	0	0	0	0	0	0
	Ngr1	0	0	0	0	0	0	36	0	0	27	0	0	0	30	0	0	0	0	0	0	0	0	24	0	0	0	0	0	0	0	11	773	0	0	0	0	0	0	0	0	0	0	0	0	0	0	0	0
	Ngr2	0	0	0	0	0	0	0	0	55	308	0	0	0	0	0	0	0	0	0	0	0	0	0	0	0	0	0	0	0	0	0	1266	0	0	277	0	0	0	0	0	0	0	4	0	25	3229	22	22
	Ngr3	0	0	0	0	0	0	15	0	0	0	0	0	0	0	0	23	0	0	0	0	0	0	0	0	0	0	0	0	0	0	0	622	0	0	0	0	0	0	0	0	0	116	3	0	35	4616	28	28
	Ngr4	0	0	0	0	0	0	2	0	108	0	55	0	0	147	0	0	0	0	0	0	0	0	0	0	0	104	0	0	0	0	0	584	0	0	0	0	0	0	0	0	0	0	0	0	0	0	0	0
	Ngr5	0	0	0	0	0	0	9	0	0	0	0	41	15	0	0	2	0	0	0	0	0	0	0	0	252	349	0	0	0	0	0	270	0	0	0	0	0	0	0	0	0	0	0	0	0	368	0	0
	Ngr6	8	0	0	0	0	0	13	0	0	13	0	0	0	103	5	0	0	0	0	0	0	0	0	0	1997	470	0	0	0	0	0	57	0	0	0	0	0	0	32	0	0	0	0	0	0	0	0	0
	Sak	2	0	0	0	0	0	24	0	0	0	0	0	0	0	0	0	0	0	0	0	0	0	0	0	0	0	0	0	0	0	0	1320	0	0	0	0	0	0	0	0	0	0	0	0	0	0	0	0
	Kbr	0	0	0	0	0	0	0	0	0	0	0	0	0	44	0	0	0	0	0	0	0	0	0	0	0	0	0	0	0	0	0	0	0	0	0	0	0	0	0	0	0	0	0	0	0	0	0	0
	Ark	0	0	0	0	0	0	107	0	0	0	0	0	0	0	0	0	0	0	0	0	0	0	0	0	0	0	0	0	0	0	2	1308	0	0	0	0	0	0	0	0	0	0	0	0	0	0	0	0
	Fka	0	0	0	0	3	0	0	0	0	366	0	0	0	0	91	0	0	0	0	0	4	0	0	0	0	0	0	0	0	0	3	5756	0	0	0	0	0	0	0	0	0	0	0	0	0	0	0	0
	Nsk	0	0	0	11	0	0	0	2	0	4	0	0	0	0	0	0	0	0	0	0	0	0	0	0	0	0	0	0	0	0	3	4736	0	0	0	0	22	0	0	0	0	0	0	0	0	0	0	0
	Our	0	0	0	0	0	0	0	6	0	0	0	0	0	0	0	0	0	0	0	0	0	39	0	0	0	0	0	0	0	0	0	797	0	0	0	0	0	0	0	0	0	0	0	0	0	0	0	0
	Negative control (H2O)	0	0	0	0	0	0	0	0	0	0	0	0	0	0	0	0	0	0	0	0	0	0	0	0	0	0	0	0	0	0	0	0	0	0	0	0	0	0	0	0	0	0	0	0	0	0	0	0
[truncated: 109 more columns]

## Sheet: Sheet1
				Bos javanicus	Canis lupus	Capra hircus	Felis catus	Mus musculus domesticus	Herpestes javanicus	Homo sapiens	Pteropus dasymallus	Rattus sp.	Sus scrofa	Anas clypeata	Anas crecca	Anas falcata	Anas platyrhynchos breed Jianchang	Corvus splendens	Fulica atra	Gadus macrocephalus	Gallinula chloropus	Gallus gallus	Pycnonotus sinensis	Streptopelia orientalis stimpsoni	Zosterops erythropleurus	Pelodiscus sinensis	Trachemys scripta
		Total		ウシ	イヌ	ヤギ	イエネコ	ハツカネズミ	ジャワマングース	ヒト	クビワオオコウモリ	ドブネズミ	イノシシ／ブタ	ハシビロガモ	コガモ	ヨシガモ	マガモ	イエガラス	オオバン	マダラ	バン	ニワトリ	シロガシラ	キジバト	チョウセンメジロ	ニホンスッポン	アカミミガメ	Acanthopagrus sivicolus	Acanthopagrus sp. CTJ-2008	Amatitlania nigrofasciata	Amblygobius phalaena	Ammotragus lervia	Anguilla bicolor pacifica	Anguilla japonica	Anguilla marmorata	Anguilla rostrata	Aurigequula fasciata	Awaous melanocephalus	Bothus pantherinus	Bufo marinus	Butorides striata	Callogobius tanegasimae	Caranx ignobilis	Caranx papuensis	Carassius auratus	Carassius auratus auratus	Carassius auratus grandoculis	Carassius auratus langsdorfii	Carassius auratus subsp Ishigaki Is
	43	43	859-Y1-R5-OKI-MF	2	0	0	0	0	0	12	0	6	0	0	0	0	0	0	7	0	16	0	0	0	0	0	0	0	0	0	0	0	0	0	21	0	0	0	0	0	0	0	0	0	0	0	0	0	0
	931	931	860-Y2-R5-OKI-MF	425	2	0	0	0	0	405	0	0	61	0	0	0	0	0	0	0	8	0	0	0	0	30	0	0	0	0	0	0	0	0	190	0	0	0	0	0	0	0	0	42	0	0	208	355	2218
	336	336	861-Y3-R5-OKI-MF	100	9	0	37	0	0	169	0	0	0	0	0	0	0	0	21	0	0	0	0	0	0	0	0	0	0	0	0	0	0	0	0	0	0	0	0	0	0	0	0	0	0	0	250	477	517
	5330	5330	862-Y4-R5-OKI-MF	3067	0	2142	3	0	0	113	0	0	0	0	0	0	0	0	5	0	0	0	0	0	0	0	0	0	0	0	0	0	0	0	0	0	0	0	0	0	0	0	0	0	0	0	317	330	680
	1255	1255	863-Y5-R5-OKI-MF	981	0	0	0	0	0	36	0	0	213	0	0	25	0	0	0	0	0	0	0	0	0	0	0	0	0	0	0	0	0	0	743	0	0	0	0	0	3	0	38	0	0	0	0	0	0
	19106	19106	864-M1-R5-OKI-MF	18785	0	278	0	0	0	20	0	0	15	0	0	0	0	8	0	0	0	0	0	0	0	0	0	0	0	0	0	0	0	0	0	0	0	0	0	0	0	0	0	0	0	0	0	0	0
	1685	1685	865-M2-R5-OKI-MF	176	0	282	0	0	0	211	0	73	902	0	0	0	0	0	0	0	0	41	0	0	0	0	0	0	0	0	0	0	0	0	0	0	0	0	0	0	0	0	0	0	0	0	0	0	0
	11184	11184	866-M4-R5-OKI-MF	8026	5	27	0	0	0	289	0	0	2791	0	26	0	2	0	0	0	0	0	0	0	0	18	0	0	0	0	0	0	0	6	1221	0	0	0	0	0	0	0	0	0	0	0	0	0	0
	23966	23966	867-M5-R5-OKI-MF	16155	0	7111	0	0	0	16	0	0	661	18	0	0	0	0	0	0	0	5	0	0	0	0	0	0	0	0	0	8	0	0	53	0	0	0	0	0	0	0	0	0	0	53	0	0	0
	2671	2671	868-M6-R5-OKI-MF	1767	0	70	0	0	0	117	0	0	700	0	0	0	11	0	0	0	0	0	0	0	0	6	0	0	0	0	0	0	0	0	334	0	0	39	0	0	0	0	0	0	0	0	0	0	167
	420	420	869-A1-R5-OKI-MF	0	0	0	0	0	0	35	19	6	360	0	0	0	0	0	0	0	0	0	0	0	0	0	0	0	0	0	0	0	0	4	1443	0	0	0	0	0	0	0	0	0	0	0	0	0	0
	413	413	870-A2-R5-OKI-MF	50	9	0	2	0	0	131	4	0	188	0	0	0	0	0	0	0	0	2	27	0	0	0	0	0	0	0	0	0	0	0	1995	0	0	0	0	0	0	0	0	0	0	251	0	0	136
	2087	2087	871-A3-R5-OKI-MF	82	40	0	38	0	16	1629	34	41	121	0	0	0	0	17	0	0	0	0	0	0	0	20	49	0	0	0	0	0	0	0	1357	70	0	45	0	0	0	0	0	0	0	0	0	0	0
	1544	1544	872-A4-R5-OKI-MF	84	64	0	9	10	0	965	0	41	163	0	0	0	0	0	7	8	0	102	0	0	0	91	0	0	0	69	0	0	0	2	1378	0	0	0	0	0	0	0	0	0	0	0	0	0	0
	440	440	873-A5-R5-OKI-MF	0	0	0	0	5	0	371	0	0	2	0	0	0	0	0	0	0	0	0	0	0	0	0	62	0	0	0	0	0	0	0	1423	0	0	0	0	0	0	0	0	0	0	0	0	3	477
	1310	1310	874-A6-R5-OKI-MF	4	0	49	0	0	0	944	0	0	313	0	0	0	0	0	0	0	0	0	0	0	0	0	0	1544	0	0	0	0	0	2	1318	0	469	407	0	0	0	98	0	0	0	0	0	0	0
	63	63	875-Myr1-R5-ISG-MF	3	0	0	0	0	0	43	0	0	0	0	0	0	17	0	0	0	0	0	0	0	0	0	0	0	0	0	0	0	0	0	658	0	0	0	0	0	0	0	0	0	0	0	0	0	0
	20543	20543	876-Myr2-R5-ISG-MF	20062	0	0	0	0	0	0	0	0	228	0	0	9	241	0	3	0	0	0	0	0	0	0	0	0	0	0	0	0	0	0	249	0	0	0	0	0	0	0	0	0	0	0	0	223	216
	8353	8353	877-Myr3-R5-ISG-MF	7603	0	0	0	0	0	2	0	0	658	0	0	0	90	0	0	0	0	0	0	0	0	0	0	0	0	0	0	0	0	0	0	0	0	0	0	0	0	0	0	0	0	0	0	0	0
	40870	40870	878-Myr4-R5-ISG-MF	40849	0	0	0	0	0	12	0	0	0	0	0	0	0	0	0	0	9	0	0	0	0	0	0	0	0	0	0	0	0	0	53	0	0	0	0	0	0	0	0	0	0	0	0	149	0
	16478	16478	879-Myr5-R5-ISG-MF	16201	0	0	2	5	0	21	0	39	0	0	0	0	146	13	3	0	19	0	0	0	0	29	0	0	0	0	0	0	0	0	264	0	0	0	0	0	0	0	0	0	0	0	0	48	0
	440	440	880-Myr6-R5-ISG-MF	378	0	0	2	0	0	60	0	0	0	0	0	0	0	0	0	0	0	0	0	0	0	0	0	0	0	0	266	0	0	0	0	0	0	0	0	0	0	0	0	0	0	0	0	0	0
	117	117	881-Ngr1-R5-ISG-MF	0	0	0	0	0	0	36	0	0	27	0	0	0	30	0	0	0	0	0	0	0	0	24	0	0	0	0	0	0	0	11	773	0	0	0	0	0	0	0	0	0	0	0	0	0	0
	363	363	882-Ngr2-R5-ISG-MF	0	0	0	0	0	0	0	0	55	308	0	0	0	0	0	0	0	0	0	0	0	0	0	0	0	0	0	0	0	0	0	1266	0	0	277	0	0	0	0	0	0	0	4	0	25	3229
	38	38	883-Ngr3-R5-ISG-MF	0	0	0	0	0	0	15	0	0	0	0	0	0	0	0	23	0	0	0	0	0	0	0	0	0	0	0	0	0	0	0	622	0	0	0	0	0	0	0	0	0	116	3	0	35	4616
	312	312	884-Ngr4-R5-ISG-MF	0	0	0	0	0	0	2	0	108	0	55	0	0	147	0	0	0	0	0	0	0	0	0	0	0	104	0	0	0	0	0	584	0	0	0	0	0	0	0	0	0	0	0	0	0	0
	67	67	885-Ngr5-R5-ISG-MF	0	0	0	0	0	0	9	0	0	0	0	41	15	0	0	2	0	0	0	0	0	0	0	0	252	349	0	0	0	0	0	270	0	0	0	0	0	0	0	0	0	0	0	0	0	368
	142	142	886-Ngr6-R5-ISG-MF	8	0	0	0	0	0	13	0	0	13	0	0	0	103	5	0	0	0	0	0	0	0	0	0	1997	470	0	0	0	0	0	57	0	0	0	0	0	0	32	0	0	0	0	0	0	0
	26	26	887-Saki-R5-ISG-MF	2	0	0	0	0	0	24	0	0	0	0	0	0	0	0	0	0	0	0	0	0	0	0	0	0	0	0	0	0	0	0	1320	0	0	0	0	0	0	0	0	0	0	0	0	0	0
	44	44	888-Kabr-R5-ISG-MF	0	0	0	0	0	0	0	0	0	0	0	0	0	44	0	0	0	0	0	0	0	0	0	0	0	0	0	0	0	0	0	0	0	0	0	0	0	0	0	0	0	0	0	0	0	0
	107	107	889-Ark-R5-ISG-MF	0	0	0	0	0	0	107	0	0	0	0	0	0	0	0	0	0	0	0	0	0	0	0	0	0	0	0	0	0	0	2	1308	0	0	0	0	0	0	0	0	0	0	0	0	0	0
	464	464	890-Fka-R5-ISG-MF	0	0	0	0	3	0	0	0	0	366	0	0	0	0	91	0	0	0	0	0	4	0	0	0	0	0	0	0	0	0	3	5756	0	0	0	0	0	0	0	0	0	0	0	0	0	0
	17	17	891-Nsk-R5-ISG-MF	0	0	0	11	0	0	0	2	0	4	0	0	0	0	0	0	0	0	0	0	0	0	0	0	0	0	0	0	0	0	3	4736	0	0	0	0	22	0	0	0	0	0	0	0	0	0
	45	45	892-Oura-R5-ISG-MF	0	0	0	0	0	0	0	6	0	0	0	0	0	0	0	0	0	0	0	0	0	39	0	0	0	0	0	0	0	0	0	797	0	0	0	0	0	0	0	0	0	0	0	0	0	0
	8	0	Nega-H2O-MF	0	0	0	0	0	0	0	0	0	0	0	0	0	0	0	0	0	0	0	0	0	0	0	0	0	0	0	0	0	0	0	0	0	0	0	0	0	0	0	0	0	0	0	0	0	0
			TOTAL	159376										1505												329		638109										TOTAL:	799319
				M										A												R		T
[truncated: 111 more columns]
